# Supplementary material for: Revolution or risk?—Assessing the potential and challenges of GPT-4V in radiologic image interpretation
Source: Eur Radiol. 2024 Oct 18;35(3):1111–21. doi: 10.1007/s00330-024-11115-6 (PMC11836096; doi:10.1007/s00330-024-11115-6)
Supplement: Supplementary file 2 — Electronic Supplementary Material [file 330_2024_11115_MOESM2_ESM.zip]

Archive with 221 entries (216 files):
- Digital Supplementary Material/
- Digital Supplementary Material/Magnetic Resonance Imaging/
- Digital Supplementary Material/.DS_Store
- __MACOSX/Digital Supplementary Material/._.DS_Store
- Digital Supplementary Material/Angiography/
- Digital Supplementary Material/Computed Tomography/
- Digital Supplementary Material/Radiography/
- Digital Supplementary Material/Magnetic Resonance Imaging/33Magnetic Resonance Imaging.PNG
- Digital Supplementary Material/Magnetic Resonance Imaging/16Magnetic Resonance Imaging.PNG
- Digital Supplementary Material/Magnetic Resonance Imaging/53Magnetic Resonance Imaging.PNG
- Digital Supplementary Material/Magnetic Resonance Imaging/22Magnetic Resonance Imaging.PNG
- Digital Supplementary Material/Magnetic Resonance Imaging/42Magnetic Resonance Imaging.PNG
- Digital Supplementary Material/Magnetic Resonance Imaging/19Magnetic Resonance Imaging.PNG
- Digital Supplementary Material/Magnetic Resonance Imaging/1Magnetic Resonance Imaging.PNG
- Digital Supplementary Material/Magnetic Resonance Imaging/34Magnetic Resonance Imaging.PNG
- Digital Supplementary Material/Magnetic Resonance Imaging/.DS_Store
- __MACOSX/Digital Supplementary Material/Magnetic Resonance Imaging/._.DS_Store
- Digital Supplementary Material/Magnetic Resonance Imaging/11Magnetic Resonance Imaging.PNG
- Digital Supplementary Material/Magnetic Resonance Imaging/54Magnetic Resonance Imaging.PNG
- Digital Supplementary Material/Magnetic Resonance Imaging/9Magnetic Resonance Imaging.PNG
- Digital Supplementary Material/Magnetic Resonance Imaging/60Magnetic Resonance Imaging.PNG
- Digital Supplementary Material/Magnetic Resonance Imaging/25Magnetic Resonance Imaging.PNG
- Digital Supplementary Material/Magnetic Resonance Imaging/45Magnetic Resonance Imaging.PNG
- Digital Supplementary Material/Magnetic Resonance Imaging/6Magnetic Resonance Imaging.PNG
- Digital Supplementary Material/Magnetic Resonance Imaging/43Magnetic Resonance Imaging.PNG
- Digital Supplementary Material/Magnetic Resonance Imaging/18Magnetic Resonance Imaging.PNG
- Digital Supplementary Material/Magnetic Resonance Imaging/23Magnetic Resonance Imaging.PNG
- Digital Supplementary Material/Magnetic Resonance Imaging/17Magnetic Resonance Imaging.PNG
- Digital Supplementary Material/Magnetic Resonance Imaging/52Magnetic Resonance Imaging.PNG
- Digital Supplementary Material/Magnetic Resonance Imaging/32Magnetic Resonance Imaging.PNG
- Digital Supplementary Material/Magnetic Resonance Imaging/44Magnetic Resonance Imaging.PNG
- Digital Supplementary Material/Magnetic Resonance Imaging/7Magnetic Resonance Imaging.PNG
- Digital Supplementary Material/Magnetic Resonance Imaging/24Magnetic Resonance Imaging.PNG
- Digital Supplementary Material/Magnetic Resonance Imaging/10Magnetic Resonance Imaging.PNG
- Digital Supplementary Material/Magnetic Resonance Imaging/55Magnetic Resonance Imaging.PNG
- Digital Supplementary Material/Magnetic Resonance Imaging/8Magnetic Resonance Imaging.PNG
- Digital Supplementary Material/Magnetic Resonance Imaging/35Magnetic Resonance Imaging.PNG
- Digital Supplementary Material/Magnetic Resonance Imaging/47Magnetic Resonance Imaging.PNG
- Digital Supplementary Material/Magnetic Resonance Imaging/59Magnetic Resonance Imaging.PNG
- Digital Supplementary Material/Magnetic Resonance Imaging/4Magnetic Resonance Imaging.PNG
- Digital Supplementary Material/Magnetic Resonance Imaging/39Magnetic Resonance Imaging.PNG
- Digital Supplementary Material/Magnetic Resonance Imaging/27Magnetic Resonance Imaging.PNG
- Digital Supplementary Material/Magnetic Resonance Imaging/48Magnetic Resonance Imaging.PNG
- Digital Supplementary Material/Magnetic Resonance Imaging/13Magnetic Resonance Imaging.PNG
- Digital Supplementary Material/Magnetic Resonance Imaging/56Magnetic Resonance Imaging.PNG
- Digital Supplementary Material/Magnetic Resonance Imaging/36Magnetic Resonance Imaging.PNG
- Digital Supplementary Material/Magnetic Resonance Imaging/28Magnetic Resonance Imaging.PNG
- Digital Supplementary Material/Magnetic Resonance Imaging/40Magnetic Resonance Imaging.PNG
- Digital Supplementary Material/Magnetic Resonance Imaging/3Magnetic Resonance Imaging.PNG
- Digital Supplementary Material/Magnetic Resonance Imaging/20Magnetic Resonance Imaging.PNG
- Digital Supplementary Material/Magnetic Resonance Imaging/14Magnetic Resonance Imaging.PNG
- Digital Supplementary Material/Magnetic Resonance Imaging/51Magnetic Resonance Imaging.PNG
- Digital Supplementary Material/Magnetic Resonance Imaging/31Magnetic Resonance Imaging.PNG
- Digital Supplementary Material/Magnetic Resonance Imaging/37Magnetic Resonance Imaging.PNG
- Digital Supplementary Material/Magnetic Resonance Imaging/29Magnetic Resonance Imaging.PNG
- Digital Supplementary Material/Magnetic Resonance Imaging/49Magnetic Resonance Imaging.PNG
- Digital Supplementary Material/Magnetic Resonance Imaging/12Magnetic Resonance Imaging.PNG
- Digital Supplementary Material/Magnetic Resonance Imaging/57Magnetic Resonance Imaging.PNG
- Digital Supplementary Material/Magnetic Resonance Imaging/38Magnetic Resonance Imaging.PNG
- Digital Supplementary Material/Magnetic Resonance Imaging/26Magnetic Resonance Imaging.PNG
- Digital Supplementary Material/Magnetic Resonance Imaging/46Magnetic Resonance Imaging.PNG
- Digital Supplementary Material/Magnetic Resonance Imaging/58Magnetic Resonance Imaging.PNG
- Digital Supplementary Material/Magnetic Resonance Imaging/5Magnetic Resonance Imaging.PNG
- Digital Supplementary Material/Magnetic Resonance Imaging/30Magnetic Resonance Imaging.PNG
- Digital Supplementary Material/Magnetic Resonance Imaging/15Magnetic Resonance Imaging.PNG
- Digital Supplementary Material/Magnetic Resonance Imaging/50Magnetic Resonance Imaging.PNG
- Digital Supplementary Material/Magnetic Resonance Imaging/21Magnetic Resonance Imaging.PNG
- Digital Supplementary Material/Magnetic Resonance Imaging/41Magnetic Resonance Imaging.PNG
- Digital Supplementary Material/Magnetic Resonance Imaging/2Magnetic Resonance Imaging.PNG
- Digital Supplementary Material/Angiography/Thumbs.db
- Digital Supplementary Material/Angiography/16Angiography.PNG
- Digital Supplementary Material/Angiography/19Angiography.PNG
- Digital Supplementary Material/Angiography/11Angiography.PNG
- Digital Supplementary Material/Angiography/10Angiography.PNG
- Digital Supplementary Material/Angiography/.DS_Store
- __MACOSX/Digital Supplementary Material/Angiography/._.DS_Store
- Digital Supplementary Material/Angiography/18Angiography.PNG
- Digital Supplementary Material/Angiography/17Angiography.PNG
- Digital Supplementary Material/Angiography/15Angiography.PNG
- Digital Supplementary Material/Angiography/12Angiography.PNG
- Digital Supplementary Material/Angiography/13Angiography.PNG
- Digital Supplementary Material/Angiography/14Angiography.PNG
- Digital Supplementary Material/Angiography/20Angiography.PNG
- Digital Supplementary Material/Angiography/5Angiography.PNG
- Digital Supplementary Material/Angiography/2Angiography.PNG
- Digital Supplementary Material/Angiography/26Angiography.PNG
- Digital Supplementary Material/Angiography/3Angiography.PNG
- Digital Supplementary Material/Angiography/4Angiography.PNG
- Digital Supplementary Material/Angiography/21Angiography.PNG
- Digital Supplementary Material/Angiography/23Angiography.PNG
- Digital Supplementary Material/Angiography/6Angiography.PNG
- Digital Supplementary Material/Angiography/1Angiography.PNG
- Digital Supplementary Material/Angiography/24Angiography.PNG
- Digital Supplementary Material/Angiography/9Angiography.PNG
- Digital Supplementary Material/Angiography/8Angiography.PNG
- Digital Supplementary Material/Angiography/25Angiography.PNG
- Digital Supplementary Material/Angiography/7Angiography.PNG
- Digital Supplementary Material/Angiography/22Angiography.PNG
- Digital Supplementary Material/Computed Tomography/31Computed Tomography.PNG
- Digital Supplementary Material/Computed Tomography/44Computed Tomography.PNG
- Digital Supplementary Material/Computed Tomography/36Computed Tomography.PNG
- Digital Supplementary Material/Computed Tomography/43Computed Tomography.PNG
- Digital Supplementary Material/Computed Tomography/49Computed Tomography.PNG
- Digital Supplementary Material/Computed Tomography/.DS_Store
- __MACOSX/Digital Supplementary Material/Computed Tomography/._.DS_Store
- Digital Supplementary Material/Computed Tomography/40Computed Tomography.PNG
- Digital Supplementary Material/Computed Tomography/38Computed Tomography.PNG
- Digital Supplementary Material/Computed Tomography/47Computed Tomography.PNG
- Digital Supplementary Material/Computed Tomography/32Computed Tomography.PNG
- Digital Supplementary Material/Computed Tomography/46Computed Tomography.PNG
- Digital Supplementary Material/Computed Tomography/33Computed Tomography.PNG
- Digital Supplementary Material/Computed Tomography/39Computed Tomography.PNG
- Digital Supplementary Material/Computed Tomography/41Computed Tomography.PNG
- Digital Supplementary Material/Computed Tomography/34Computed Tomography.PNG
- Digital Supplementary Material/Computed Tomography/48Computed Tomography.PNG
- Digital Supplementary Material/Computed Tomography/37Computed Tomography.PNG
- Digital Supplementary Material/Computed Tomography/42Computed Tomography.PNG
- Digital Supplementary Material/Computed Tomography/30Computed Tomography.PNG
- Digital Supplementary Material/Computed Tomography/45Computed Tomography.PNG
- Digital Supplementary Material/Computed Tomography/22Computed Tomography.PNG
- Digital Supplementary Material/Computed Tomography/57Computed Tomography.PNG
- Digital Supplementary Material/Computed Tomography/28Computed Tomography.PNG
- Digital Supplementary Material/Computed Tomography/4Computed Tomography.PNG
- Digital Supplementary Material/Computed Tomography/19Computed Tomography.PNG
- Digital Supplementary Material/Computed Tomography/13Computed Tomography.PNG
- Digital Supplementary Material/Computed Tomography/25Computed Tomography.PNG
- Digital Supplementary Material/Computed Tomography/9Computed Tomography.PNG
- Digital Supplementary Material/Computed Tomography/50Computed Tomography.PNG
- Digital Supplementary Material/Computed Tomography/3Computed Tomography.PNG
- Digital Supplementary Material/Computed Tomography/14Computed Tomography.PNG
- Digital Supplementary Material/Computed Tomography/59Computed Tomography.PNG
- Digital Supplementary Material/Computed Tomography/53Computed Tomography.PNG
- Digital Supplementary Material/Computed Tomography/26Computed Tomography.PNG
- Digital Supplementary Material/Computed Tomography/17Computed Tomography.PNG
- Digital Supplementary Material/Computed Tomography/7Computed Tomography.PNG
- Digital Supplementary Material/Computed Tomography/54Computed Tomography.PNG
- Digital Supplementary Material/Computed Tomography/21Computed Tomography.PNG
- Digital Supplementary Material/Computed Tomography/10Computed Tomography.PNG
- Digital Supplementary Material/Computed Tomography/11Computed Tomography.PNG
- Digital Supplementary Material/Computed Tomography/55Computed Tomography.PNG
- Digital Supplementary Material/Computed Tomography/20Computed Tomography.PNG
- Digital Supplementary Material/Computed Tomography/6Computed Tomography.PNG
- Digital Supplementary Material/Computed Tomography/16Computed Tomography.PNG
- Digital Supplementary Material/Computed Tomography/52Computed Tomography.PNG
- Digital Supplementary Material/Computed Tomography/27Computed Tomography.PNG
- Digital Supplementary Material/Computed Tomography/1Computed Tomography.PNG
- Digital Supplementary Material/Computed Tomography/58Computed Tomography.PNG
- Digital Supplementary Material/Computed Tomography/60Computed Tomography.PNG
- Digital Supplementary Material/Computed Tomography/15Computed Tomography.PNG
- Digital Supplementary Material/Computed Tomography/2Computed Tomography.PNG
- Digital Supplementary Material/Computed Tomography/8Computed Tomography.PNG
- Digital Supplementary Material/Computed Tomography/24Computed Tomography.PNG
- Digital Supplementary Material/Computed Tomography/51Computed Tomography.PNG
- Digital Supplementary Material/Computed Tomography/12Computed Tomography.PNG
- Digital Supplementary Material/Computed Tomography/18Computed Tomography.PNG
- Digital Supplementary Material/Computed Tomography/5Computed Tomography.PNG
- Digital Supplementary Material/Computed Tomography/29Computed Tomography.PNG
- Digital Supplementary Material/Computed Tomography/23Computed Tomography.PNG
- Digital Supplementary Material/Computed Tomography/56Computed Tomography.PNG
- Digital Supplementary Material/Radiography/18Radiography.PNG
- Digital Supplementary Material/Radiography/10Radiography.PNG
- Digital Supplementary Material/Radiography/17Radiography.PNG
- Digital Supplementary Material/Radiography/16Radiography.PNG
- Digital Supplementary Material/Radiography/.DS_Store
- __MACOSX/Digital Supplementary Material/Radiography/._.DS_Store
- Digital Supplementary Material/Radiography/60Radiography.PNG
- Digital Supplementary Material/Radiography/11Radiography.PNG
- Digital Supplementary Material/Radiography/19Radiography.PNG
- Digital Supplementary Material/Radiography/13Radiography.PNG
- Digital Supplementary Material/Radiography/14Radiography.PNG
- Digital Supplementary Material/Radiography/15Radiography.PNG
- Digital Supplementary Material/Radiography/12Radiography.PNG
- Digital Supplementary Material/Radiography/33Radiography.PNG
- Digital Supplementary Material/Radiography/26Radiography.PNG
- Digital Supplementary Material/Radiography/3Radiography.PNG
- Digital Supplementary Material/Radiography/57Radiography.PNG
- Digital Supplementary Material/Radiography/42Radiography.PNG
- Digital Supplementary Material/Radiography/58Radiography.PNG
- Digital Supplementary Material/Radiography/29Radiography.PNG
- Digital Supplementary Material/Radiography/4Radiography.PNG
- Digital Supplementary Material/Radiography/21Radiography.PNG
- Digital Supplementary Material/Radiography/34Radiography.PNG
- Digital Supplementary Material/Radiography/45Radiography.PNG
- Digital Supplementary Material/Radiography/50Radiography.PNG
- Digital Supplementary Material/Radiography/35Radiography.PNG
- Digital Supplementary Material/Radiography/20Radiography.PNG
- Digital Supplementary Material/Radiography/5Radiography.PNG
- Digital Supplementary Material/Radiography/51Radiography.PNG
- Digital Supplementary Material/Radiography/44Radiography.PNG
- Digital Supplementary Material/Radiography/59Radiography.PNG
- Digital Supplementary Material/Radiography/28Radiography.PNG
- Digital Supplementary Material/Radiography/2Radiography.PNG
- Digital Supplementary Material/Radiography/27Radiography.PNG
- Digital Supplementary Material/Radiography/32Radiography.PNG
- Digital Supplementary Material/Radiography/43Radiography.PNG
- Digital Supplementary Material/Radiography/56Radiography.PNG
- Digital Supplementary Material/Radiography/41Radiography.PNG
- Digital Supplementary Material/Radiography/54Radiography.PNG
- Digital Supplementary Material/Radiography/25Radiography.PNG
- Digital Supplementary Material/Radiography/30Radiography.PNG
- Digital Supplementary Material/Radiography/8Radiography.PNG
- Digital Supplementary Material/Radiography/38Radiography.PNG
- Digital Supplementary Material/Radiography/49Radiography.PNG
- Digital Supplementary Material/Radiography/53Radiography.PNG
- Digital Supplementary Material/Radiography/46Radiography.PNG
- Digital Supplementary Material/Radiography/7Radiography.PNG
- Digital Supplementary Material/Radiography/37Radiography.PNG
- Digital Supplementary Material/Radiography/22Radiography.PNG
- Digital Supplementary Material/Radiography/47Radiography.PNG
- Digital Supplementary Material/Radiography/52Radiography.PNG
- Digital Supplementary Material/Radiography/23Radiography.PNG
- Digital Supplementary Material/Radiography/36Radiography.PNG
- Digital Supplementary Material/Radiography/6Radiography.PNG
- Digital Supplementary Material/Radiography/39Radiography.PNG
- Digital Supplementary Material/Radiography/9Radiography.PNG
- Digital Supplementary Material/Radiography/48Radiography.PNG
- Digital Supplementary Material/Radiography/55Radiography.PNG
- Digital Supplementary Material/Radiography/40Radiography.PNG
- Digital Supplementary Material/Radiography/1Radiography.PNG
- Digital Supplementary Material/Radiography/31Radiography.PNG
- Digital Supplementary Material/Radiography/24Radiography.PNG
